# Supplementary material for: The impact of visual and hearing impairments on the risk of arthritis among middle-aged and older Chinese adults (2011–2015): the mediating role of depressive symptoms
Source: BMC Public Health. 2025 Nov 29;26:242. doi: 10.1186/s12889-025-25495-x (PMC12822096; doi:10.1186/s12889-025-25495-x)
Supplement: Supplementary file 1 — Supplementary Material 1. [file 12889_2025_25495_MOESM1_ESM.xlsx]

## Sheet: Model5_VI
Variables (reference category)	Hearing impairment (HI)	Visual impairment (VI)	Dual sensory impairment (DSI)	Sensory phenotype model (ref = no impairment)
Sensory impairment (yes vs no)	1.39 (1.23–1.56); <0.001 ***	1.32 (1.14–1.52); <0.001 ***	1.34 (1.19–1.51); <0.001 ***	—
Hearing only (vs none)	—	—	—	1.29 (1.07–1.56); 0.008 **
Visual only (vs none)	—	—	—	1.60 (1.21–2.12); 0.001 **
Dual sensory impairment (vs none)	—	—	—	1.65 (1.38–1.96); <0.001 ***
Depressive symptoms (CES-D-10, per point)	1.03 (1.02–1.04); <0.001 ***	1.03 (1.02–1.04); <0.001 ***	1.03 (1.02–1.04); <0.001 ***	1.03 (1.02–1.04); <0.001 ***
Sex (female vs male)	0.79 (0.66–0.94); 0.008 **	0.80 (0.67–0.95); 0.011 *	0.79 (0.66–0.94); 0.010 **	0.80 (0.67–0.95); 0.010 *
Age (years)	1.00 (0.99–1.01); 0.555	1.00 (0.99–1.01); 0.916	1.00 (0.99–1.01); 0.644	1.00 (0.99–1.01); 0.520
Marital status (married/cohabiting vs others)	0.93 (0.78–1.12); 0.422	0.94 (0.78–1.12); 0.471	0.93 (0.77–1.11); 0.420	0.93 (0.77–1.11); 0.408
Education — Primary school (vs no schooling)	0.86 (0.74–1.00); 0.047 *	0.86 (0.74–1.00); 0.046 *	0.86 (0.73–0.99); 0.043 *	0.86 (0.74–1.00); 0.047 *
Education — Middle school (vs no schooling)	0.63 (0.53–0.74); <0.001 ***	0.63 (0.53–0.75); <0.001 ***	0.63 (0.53–0.75); <0.001 ***	0.63 (0.53–0.75); <0.001 ***
Education — High school or above (vs no schooling)	0.62 (0.50–0.77); <0.001 ***	0.62 (0.50–0.77); <0.001 ***	0.63 (0.50–0.77); <0.001 ***	0.63 (0.50–0.78); <0.001 ***
Residence (urban vs rural)	1.07 (0.94–1.21); 0.295	1.08 (0.96–1.23); 0.213	1.07 (0.95–1.21); 0.276	1.07 (0.94–1.21); 0.302
Hypertension (yes vs no)	1.01 (0.90–1.14); 0.837	1.01 (0.90–1.14); 0.831	1.01 (0.90–1.14); 0.826	1.01 (0.89–1.14); 0.889
Diabetes (yes vs no)	0.99 (0.82–1.18); 0.913	0.99 (0.82–1.18); 0.878	0.99 (0.83–1.18); 0.918	0.99 (0.82–1.18); 0.898
Sleep duration (hours)	0.98 (0.95–1.02); 0.334	0.98 (0.95–1.02); 0.336	0.98 (0.95–1.02); 0.334	0.99 (0.95–1.02); 0.370
BMI (kg/m²)	0.99 (0.98–1.01); 0.411	0.99 (0.98–1.01); 0.446	0.99 (0.98–1.01); 0.437	0.99 (0.98–1.01); 0.423
Heart disease (yes vs no)	0.94 (0.76–1.14); 0.519	0.95 (0.78–1.16); 0.625	0.94 (0.76–1.15); 0.539	0.94 (0.76–1.14); 0.528
Chronic kidney disease (yes vs no)	2.02 (1.57–2.58); <0.001 ***	2.01 (1.57–2.57); <0.001 ***	2.01 (1.56–2.56); <0.001 ***	2.02 (1.57–2.58); <0.001 ***
Digestive diseases (yes vs no)	1.36 (1.18–1.57); <0.001 ***	1.36 (1.18–1.57); <0.001 ***	1.36 (1.18–1.57); <0.001 ***	1.35 (1.17–1.56); <0.001 ***
Drinking — Former (vs never)	1.18 (0.94–1.49); 0.163	1.16 (0.92–1.46); 0.216	1.17 (0.93–1.48); 0.182	1.18 (0.94–1.49); 0.173
Drinking — Current (vs never)	1.06 (0.85–1.34); 0.610	1.04 (0.83–1.31); 0.742	1.05 (0.84–1.33); 0.650	1.06 (0.84–1.34); 0.627
Smoking — Former (vs never)	1.18 (0.94–1.48); 0.163	1.17 (0.93–1.47); 0.184	1.17 (0.94–1.48); 0.168	1.18 (0.94–1.49); 0.152
Smoking — Current (vs never)	1.03 (0.81–1.32); 0.800	1.03 (0.81–1.32); 0.794	1.03 (0.81–1.32); 0.798	1.04 (0.81–1.33); 0.759
Notes. OR = odds ratio; CI = confidence interval. The table presents full results from the fully adjusted Model 5, which includes demographic characteristics (sex, age, marital status), education level, residence, BMI, sleep duration, lifestyle factors (smoking and drinking), chronic disease history (hypertension, diabetes, heart disease, chronic kidney disease, digestive diseases), and depressiv…
Significance: * p < 0.05; ** p < 0.01; *** p < 0.001.
